# Supplementary material for: Deep embedded clustering generalisability and adaptation for integrating mixed datatypes: two critical care cohorts
Source: Sci Rep. 2024 Jan 10;14:1045. doi: 10.1038/s41598-024-51699-z (PMC10781731; doi:10.1038/s41598-024-51699-z)
Supplement: Supplementary file 7 — Supplementary Table S8. [file 41598_2024_51699_MOESM7_ESM.xlsx]

## Sheet: Hyperparamter optmisation resul
Table S8. Results of the XVAE hyperparameter optimisation for cluster stability. The first four columns show the number of neurons in each layer, which were the hyperparameters. The two columns on the right-hand side show the mean cluster Jaccard stability coefficient the X-DEC model achieved using the layer architecture depicted on each row, and the standard deviation of the stabilities over the…
Number of Neurons (hyperparameters)				Score
Hidden layer S1	Hidden layer S2	Shared hidden layer	Encoding layer	Stability (mean)	Stability (standard deviation)
26	15	30	15	0.655787	0.152453
26	15	30	20	0.685072	0.118849
26	15	30	25	0.673672	0.0965
26	15	30	30	0.618546	0.144782
26	15	38	15	0.613628	0.0974569
26	15	38	20	0.556398	0.124951
26	15	38	25	0.569851	0.156207
26	15	38	30	0.529405	0.129301
26	15	46	15	0.572872	0.150491
26	15	46	20	0.638348	0.142731
26	15	46	25	0.675643	0.122766
26	15	46	30	0.629116	0.13009
26	15	60	15	0.538629	0.134179
26	15	60	20	0.701132	0.131273
26	15	60	25	0.656719	0.100697
26	15	60	30	0.605867	0.132615
26	10	30	15	0.676285	0.111942
26	10	30	20	0.716142	0.159098
26	10	30	25	0.580116	0.129609
26	10	30	30	0.605828	0.137317
26	10	38	15	0.544428	0.142042
26	10	38	20	0.596581	0.139885
26	10	38	25	0.549526	0.147674
26	10	38	30	0.601581	0.12222
26	10	46	15	0.585617	0.139744
26	10	46	20	0.590767	0.154208
26	10	46	25	0.657244	0.126972
26	10	46	30	0.625646	0.138591
26	10	60	15	0.568688	0.135071
26	10	60	20	0.665911	0.159864
26	10	60	25	0.623363	0.129075
26	10	60	30	0.550636	0.153412
26	5	30	15	0.576844	0.124525
26	5	30	20	0.543613	0.184572
26	5	30	25	0.660217	0.118816
26	5	30	30	0.482252	0.114738
26	5	38	15	0.511238	0.106432
26	5	38	20	0.613116	0.155749
26	5	38	25	0.563517	0.0983441
26	5	38	30	0.678341	0.134876
26	5	46	15	0.660276	0.143064
26	5	46	20	0.627284	0.160216
26	5	46	25	0.66287	0.154868
26	5	46	30	0.597234	0.113025
26	5	60	15	0.500229	0.144712
26	5	60	20	0.695371	0.115183
26	5	60	25	0.641512	0.127554
26	5	60	30	0.623891	0.151326
36	15	30	15	0.493613	0.140576
36	15	30	20	0.550055	0.11839
36	15	30	25	0.588113	0.142356
36	15	30	30	0.601698	0.154473
36	15	38	15	0.620881	0.146803
36	15	38	20	0.549871	0.126445
36	15	38	25	0.557399	0.144874
36	15	38	30	0.500404	0.11584
36	15	46	15	0.585022	0.14443
36	15	46	20	0.547057	0.146732
36	15	46	25	0.605028	0.121911
36	15	46	30	0.673406	0.126011
36	15	60	15	0.507915	0.115499
36	15	60	20	0.611301	0.154542
36	15	60	25	0.472551	0.123098
36	15	60	30	0.60895	0.134651
36	10	30	15	0.488029	0.146327
36	10	30	20	0.623905	0.120075
36	10	30	25	0.465766	0.102169
36	10	30	30	0.512864	0.121276
36	10	38	15	0.593995	0.12302
36	10	38	20	0.580318	0.125922
36	10	38	25	0.537618	0.119271
36	10	38	30	0.630638	0.100286
36	10	46	15	0.574242	0.134646
36	10	46	20	0.591899	0.155228
36	10	46	25	0.562711	0.140795
36	10	46	30	0.583994	0.136263
36	10	60	15	0.547835	0.129626
36	10	60	20	0.60289	0.150862
36	10	60	25	0.551418	0.109857
36	10	60	30	0.502497	0.141625
36	5	30	15	0.513564	0.122124
36	5	30	20	0.553454	0.142159
36	5	30	25	0.580039	0.145804
36	5	30	30	0.407602	0.128961
36	5	38	15	0.449409	0.135435
36	5	38	20	0.550255	0.127491
36	5	38	25	0.64166	0.133261
36	5	38	30	0.660226	0.160826
36	5	46	15	0.508571	0.142641
36	5	46	20	0.630873	0.169853
36	5	46	25	0.623295	0.167815
36	5	46	30	0.685147	0.119065
36	5	60	15	0.568628	0.148482
36	5	60	20	0.672964	0.135045
36	5	60	25	0.560607	0.154102
36	5	60	30	0.57465	0.124473
50	15	30	15	0.655726	0.140977
50	15	30	20	0.742809	0.139267
50	15	30	25	0.61381	0.134126
50	15	30	30	0.527088	0.132282
50	15	38	15	0.641752	0.170128
50	15	38	20	0.576928	0.116316
50	15	38	25	0.567867	0.140599
50	15	38	30	0.570138	0.14391
50	15	46	15	0.571148	0.154379
50	15	46	20	0.623906	0.141636
50	15	46	25	0.534229	0.130414
50	15	46	30	0.457434	0.12357
50	15	60	15	0.591237	0.151652
50	15	60	20	0.508517	0.113224
50	15	60	25	0.5898	0.157776
50	15	60	30	0.44318	0.146531
50	10	30	15	0.727546	0.137594
50	10	30	20	0.681081	0.140639
50	10	30	25	0.621843	0.134184
50	10	30	30	0.517737	0.137357
50	10	38	15	0.615568	0.142196
50	10	38	20	0.600638	0.0992937
50	10	38	25	0.624779	0.157904
50	10	38	30	0.541516	0.18323
50	10	46	15	0.574272	0.158131
50	10	46	20	0.549094	0.143876
50	10	46	25	0.610341	0.148558
50	10	46	30	0.600077	0.183251
50	10	60	15	0.504489	0.0998609
50	10	60	20	0.548302	0.131554
50	10	60	25	0.465299	0.152722
50	10	60	30	0.519714	0.115699
50	5	30	15	0.534368	0.131525
50	5	30	20	0.666233	0.134411
50	5	30	25	0.508385	0.10775
50	5	30	30	0.706711	0.137274
50	5	38	15	0.6036	0.124885
50	5	38	20	0.597673	0.0908471
50	5	38	25	0.772671	0.120972
50	5	38	30	0.555541	0.131276
50	5	46	15	0.452348	0.12057
50	5	46	20	0.571827	0.151743
50	5	46	25	0.619702	0.151909
50	5	46	30	0.453173	0.132837
50	5	60	15	0.521659	0.106601
50	5	60	20	0.515204	0.135385
50	5	60	25	0.609163	0.175642
50	5	60	30	0.536372	0.140814
