# Supplementary material for: Deep embedded clustering generalisability and adaptation for integrating mixed datatypes: two critical care cohorts
Source: Sci Rep. 2024 Jan 10;14:1045. doi: 10.1038/s41598-024-51699-z (PMC10781731; doi:10.1038/s41598-024-51699-z)
Supplement: Supplementary file 8 — Supplementary Table S9. [file 41598_2024_51699_MOESM8_ESM.xlsx]

## Sheet: Table S9 - Hyperparameter optmi
Table S9. Results of the DEC hyperparameter optimisation for cluster stability. The first two columns show the number of neurons in each layer, which were the hyperparameters. The two columns on the right-hand side show the mean cluster Jaccard stability coefficient the X-DEC model achieved using the layer architecture depicted on each row, and the standard deviation of the stabilities over the 1…
Number of Neurons (hyperparameters)		Score
Hidden layer	Encoding layer	Stability (mean)	Stability (standard deviation)
4	16	0.513546	0.158268
4	32	0.490087	0.136363
4	64	0.536642	0.115374
4	128	0.536283	0.11551
8	16	0.530733	0.138576
8	32	0.407431	0.11474
8	64	0.468742	0.118384
8	128	0.512294	0.158466
12	16	0.525947	0.109948
12	32	0.462856	0.108895
12	64	0.561744	0.106434
12	128	0.459623	0.126257
16	16	0.487704	0.118616
16	32	0.456052	0.0974407
16	64	0.464451	0.0960086
16	128	0.420754	0.0949336
